# Supplementary material for: Synthesis and Characterization of the Mixed Metal Oxide of ZnO-TiO2 Decorated by Polyaniline as a Protective Film for Acidic Steel Corrosion: Experimental, and Computational Inspections
Source: Materials (Basel). 2022 Oct 28;15(21):7589. doi: 10.3390/ma15217589 (PMC9653851; doi:10.3390/ma15217589)
Supplement: Supplementary file 1 [file materials-15-07589-s001.zip]

Archive with 1 entries (1 files):
- materials-1932073-supplementary.pdf
